# Supplementary material for: Associations between Rest–Activity Rhythms and Liver Function Tests: The US National Health and Nutrition Examination Survey, 2011–2014
Source: Clocks Sleep. 2023 Nov 2;5(4):667–85. doi: 10.3390/clockssleep5040045 (PMC10660688; doi:10.3390/clockssleep5040045)
Supplement: Supplementary file 1 [file clockssleep-05-00045-s001.zip]

Archive with 1 entries (1 files):
- clockssleep-2651693-supplementary.pdf
